# Supplementary material for: Understanding In Vivo Mastication Behaviour and In Vitro Starch and Protein Digestibility of Pulsed Electric Field-Treated Black Beans after Cooking
Source: Foods. 2021 Oct 22;10(11):2540. doi: 10.3390/foods10112540 (PMC8622574; doi:10.3390/foods10112540)
Supplement: Supplementary file 1 [file foods-10-02540-s001.zip]

Archive with 1 entries (1 files):
- foods-1382455-supplementary.pdf
